# Supplementary material for: Gut Modulators Alter BDNF/Cortisol Axis in Severe Obesity: Additional Secondary Outcomes from a Triple-Blind Randomized Trial
Source: Life (Basel). 2026 May 31;16(6):924. doi: 10.3390/life16060924 (PMC13302701; doi:10.3390/life16060924)
Supplement: Supplementary file 1 [file life-16-00924-s001.zip]

Archive with 1 entries (1 files):
- life-4306314-supplementary.pdf
